# Supplementary material for: Workplace-based learning in district health leadership and management strengthening: a framework synthesis
Source: Health Policy Plan. 2024 Oct 9;40(1):105–19. doi: 10.1093/heapol/czae095 (PMC11724643; doi:10.1093/heapol/czae095)
Supplement: czae095_Supp [file czae095_supp.zip]

Archive with 10 entries (10 files):
- czae095_Supp/Figure1.tif
- czae095_Supp/Figure2.tif
- czae095_Supp/PRISMA_2020_Checklists_combined.docx
- czae095_Supp/Supplementary Appendices.docx
- czae095_Supp/Table1.docx
- czae095_Supp/Table2.docx
- czae095_Supp/Table3.docx
- czae095_Supp/Table4.docx
- czae095_Supp/Table5.docx
- czae095_Supp/Table6.docx
